# Supplementary material for: MiRNAs Expression Profiling in Raw264.7 Macrophages after Nfatc1-Knockdown Elucidates Potential Pathways Involved in Osteoclasts Differentiation
Source: Biology (Basel). 2021 Oct 22;10(11):1080. doi: 10.3390/biology10111080 (PMC8614811; doi:10.3390/biology10111080)
Supplement: Supplementary file 1 [file biology-10-01080-s001.zip]

Archive with 1 entries (1 files):
- biology-1374858-supplementary.pdf
